# Supplementary material for: A targetable FTO/SLC7A11/CBS/CTH axis controls cysteine metabolism, growth and survival in NSCLC
Source: Sci Adv. 2026 Jul 3;12(27):eaed6463. doi: 10.1126/sciadv.aed6463 (PMC13330832; doi:10.1126/sciadv.aed6463)
Supplement: Supplementary file 2 — Data S1 [file sciadv.aed6463_data_s1.zip]

Archive with 1 entries (1 files):
- aed6463_data_s1.xlsx
